# Supplementary material for: Ubiquitinated-PCNA protects replication forks from DNA2-mediated degradation by regulating Okazaki fragment maturation and chromatin assembly
Source: Nat Commun. 2020 May 1;11:2147. doi: 10.1038/s41467-020-16096-w (PMC7195461; doi:10.1038/s41467-020-16096-w)
Supplement: Supplementary file 4 — Source Data [file 41467_2020_16096_MOESM4_ESM.xlsx]

## Sheet: Figure 1b
						Percent Survival
				293T-WT N=3				293T-KR N=3
	UV Dose (J/m2)		Replicate#1	Replicate#2	Replicate#3		Replicate#1	Replicate#2	Replicate#3
	0		100	100	100		100	100	100
	10		101.299	95.2381	77.8846		109.278	84	100
	20		62.3377	40.8163	59.1346		14.433	5	10.6667
	30		59.7403	56.4626	33.6538		2.06186	1	4
				UV Dose (J/m2)	T-test (p-value, Two-tailed)	293T-WT Mean	293T-KR Mean	Difference	SE of difference	t ratio	df
				0	N/A	100	100
				10	0.57053	91.4738	97.7595	-6.28566	10.1849	0.617155	4
				20	0.00369025	54.0962	10.0332	44.063	7.24287	6.08364	4
				30	0.00448151	49.9522	2.35395	47.5983	8.25081	5.76892	4

## Sheet: Figure 1c
						Percent Survival
				RPE1-WT (N=3)				PRE1-KR-2B10 (N=3)
	UV Dose (J/m2)		Replicate#1	Replicate#2	Replicate#3		Replicate#1	Replicate#2	Replicate#3
	0		100	100	100		100	100	100
	3		90.4762	104.762	104.286		87.3239	103.597	106.512
	9		91.0053	84.9206	97.8571		14.554	13.6691	28.3721
	15		83.0688	92.8571	104.286		4.22535	4.31655	4.65116
				UV Dose (J/m2)	T-test (p-value, Two-tailed)	RPE1-WT Mean	RPE1-KR-2B10 Mean	Difference	SE of difference	t ratio	df
				0	N/A	100	100
				3	0.931227	99.8413	99.1442	0.697052	7.58832	0.0918585	4
				9	0.000279803	91.261	18.865	72.396	6.05175	11.9628	4
				15	0.000131019	93.4039	4.39769	89.0062	6.13226	14.5144	4

## Sheet: Figure 1d
						Percent Survival
				293T-WT (N=3)				293T-KR (N=3)
	Cisplatin Dose (μM)		Replicate#1	Replicate#2	Replicate#3		Replicate#1	Replicate#2	Replicate#3
	0		100	100	100		100	100	100
	1.25		74.7368	85.5932	82.9268		28.0303	58.0292	130.233
	2.5		61.0526	53.3898	65.5052		0.378788	17.1533	20.155
	5		18.4211	20.339	36.5854		0.378788	0.364964	0.775194
				Cisplatin Dose (μM)	T-test (p-value, Two-tailed)	293T-WT Mean	293T-KR Mean	Difference	SE of difference	t ratio	df
				0		100	100
				1.25	0.782925	81.0856	72.0974	8.98826	30.5056	0.294643	4
				2.5	0.00260953	59.9826	12.5624	47.4202	7.09781	6.68096	4
				5	0.0129514	25.1151	0.506315	24.6088	5.76335	4.26988	4

## Sheet: Figure 1e
						Percent Survival
				RPE1-WT (N=3)				RPE1-KR-2B10 (N=3)
	Cisplatin Dose (μM)		Replicate#1	Replicate#2	Replicate#3		Replicate#1	Replicate#2	Replicate#3
	0		100	100	100		100	100	100
	0.05		107.168	95.7317	95.6044		57.5	53.6585	52.1739
	0.1		103.584	90.8537	105.495		27.0833	29.2683	47.205
	0.2		102.15	91.4634	97.2528		5.41667	8.53659	12.4224
				Cisplatin Dose (μM)	T-test (p-value, two-tailed)	RPE1-WT Mean	RPE1-KR-2B10 Mean	Difference	SE of difference	t ratio	df
				0	N/A	100	100
				0.05	0.000408083	99.5015	54.4441	45.0574	4.14912	10.8595	4
				0.1	0.00113477	99.9775	34.5189	65.4586	7.85794	8.33025	4
				0.2	< 0.0001	96.9556	8.79187	88.1637	3.69407	23.8663	4

## Sheet: Figure 1g
53BP1 Foci/Nucleus
293T-WT	293T-KR
7	12			Mean
1	14		293T-WT	7.17143	N=74
14	19		293T-KR	9.85135	N=70
3	2
4	8		Unpaired t test with Welch's correction
8	13		P value	0.0036
6	11		P value summary	**
13	4		Significantly different? (P < 0.05)	Yes
12	2		One- or two-tailed P value?	Two-tailed
9	6		Welch-corrected t, df	t=2.969 df=129.4
5	2
12	9
8	14
5	6
7	15
5	15
10	15
3	3
5	3
22	4
13	2
13	4
11	18
7	14
8	2
6	14
3	19
5	16
11	3
6	2
8	13
7	11
15	5
9	9
6	3
18	2
4	4
2	19
8	13
5	7
6	17
8	6
12	13
1	3
7	4
3	16
1	24
2	16
13	18
8	13
5	11
1	4
9	12
2	4
2	17
1	5
5	2
3	22
12	2
1	2
8	4
12	16
8	4
5	14
8	3
10	20
3	11
9	13
3	19
10	20
	16
	2
	13
	6

## Sheet: Figure 1h
53BP1 Foci/Nucleus
RPE1-WT	RPE1-KR-2B10
1	4				Mean
9	2			RPE1-WT	3.472	N=53
6	4			RPE1-KR-2B10	4.769	N=52
2	1
7	3			Unpaired t test with Welch's correction
6	5			P value	0.0108
1	6			P value summary	*
3	11			Significantly different? (P < 0.05)	Yes
1	8			One- or two-tailed P value?	Two-tailed
3	1			Welch-corrected t, df	t=2.609 df=81.12
2	13
3	11
3	2
2	2
3	4
6	4
3	4
4	6
5	4
2	5
2	3
3	8
4	1
3	2
2	9
7	2
3	3
3	3
3	4
3	4
1	3
3	2
6	13
3	6
2	3
1	7
4	6
3	4
6	6
4	10
3	2
3	1
1	1
5	1
5	7
3	9
5	7
3	4
6	7
4	4
4	3
1	3
3

## Sheet: Figure 2a
IdU Tract Length
A	B	C	D
293T-WT NT (N=176)	293T- WT HU (N=180)	293T- KR NT (N=241)	293T- KR HU (N=236)			Comparisons
8.5	13.72	16.78	20.08			Column A&B
8.71	4.36	3.92	6.54			Mann Whitney test (Two-tailed)
10.89	5.46	17.23	8.3			P value	0.1893
12.42	17.21	22.02	6.76			Exact or approximate P value?	Approximate
11.77	18.32	9.37	5.45			P value summary	ns
15.46	22	12.86	22.44			Significantly different? (P < 0.05)	No
30.3	21.35	3.27	5.23			One- or two-tailed P value?	Two-tailed
18.52	12.63	9.15	9.37			Sum of ranks in column A,B	30141 , 33405
8.72	5.9	14.83	6.97			Mann-Whitney U	14565
2.62	35.97	23.78	8.49
14.81	22.44	9.37	15.03			Column C&D
7.41	12.46	18.52	6.1			Mann Whitney test (Two-tailed)
4.59	11.58	20.69	9.8			P value	< 0.0001
5.68	15.5	7.19	6.97			Exact or approximate P value?	Approximate
8.71	5.45	19.39	10.67			P value summary	****
8.93	6.08	18.3	15.68			Significantly different? (P < 0.05)	Yes
7.41	15.5	12.42	9.15			One- or two-tailed P value?	Two-tailed
16.12	15.03	17.86	18.08			Sum of ranks in column C,D	65058 , 48946
19.42	16.34	8.07	18.73			Mann-Whitney U	20980
23.96	8.07	15.25	3.27
10.89	17.02	8.49	7.41			Column A&C
23.53	24.61	19.83	3.27			Mann Whitney test (Two-tailed)
6.32	4.57	11.36	4.14			P value	< 0.0001
21.79	10.67	15.95	25.27			Exact or approximate P value?	Approximate
5.92	13.96	19.83	29.84			P value summary	****
1.31	11.99	16.99	14.81			Significantly different? (P < 0.05)	Yes
6.53	23.74	13.08	3.71			One- or two-tailed P value?	Two-tailed
10.67	22.23	16.77	20.27			Sum of ranks in column A,C	29136 , 58017
19.17	16.77	22.87	16.99			Mann-Whitney U	13560
3.93	13.1	3.48	6.97
13.72	6.76	2.01	6.76			Column B&D
4.8	3.97	23.54	12.64			Mann Whitney test (Two-tailed)
13.07	35.94	6.33	15.9			P value	0.8344
3.06	6.33	30.72	13.07			Exact or approximate P value?	Approximate
2.86	24.18	25.52	12.65			P value summary	ns
1.74	2.4	4.58	12.63			Significantly different? (P < 0.05)	No
6.77	3.51	19.17	4.58			One- or two-tailed P value?	Two-tailed
15.03	7.89	15.03	6.32			Sum of ranks in column D,B	49461 , 37276
8.49	10.91	13.73	9.16			Mann-Whitney U	20986
6.32	5.01	10.68	5.67
11.11	6.2	29.84	28.75
10.24	20.92	23.36	18.73
13.94	4.58	9.61	3.05
4.14	20.92	2.41	5.23
8.71	6.13	19.61	21.13
17.42	3.27	9.8	28.38
12.85	18.74	15.68	16.61
15.68	14.18	11.16	16.14
2.84	7.85	5.68	6.1
15.47	22.26	12.23	8.49
8.51	14.83	12.21	18.3
27.45	22.22	16.37	21.56
13.09	21.96	13.3	13.52
7.19	4.36	15.68	10.89
2.4	3.49	15.03	17.87
20.48	4.57	16.56	24.83
10.02	16.34	20.05	7.64
12.63	5.88	16.56	18.3
20.04	20.28	21.79	8.72
7.46	3.93	21.78	13.3
4.14	4.81	5.67	15.48
7.13	21.8	4.36	11.12
2.84	12.42	25.71	32.24
6.75	12.42	12.63	4.16
11.56	8.71	8.06	14.81
13.29	7.64	4.14	8.49
2.83	3.27	3.27	5.23
12.63	6.55	21.35	18.08
21.79	15.25	3.92	6.1
6.54	9.15	6.97	15.03
10.02	12.85	20.48	15.29
11.35	8.29	10.25	12.21
10.93	8.51	17.64	20.28
10.93	17.47	26.57	19.61
7.41	18.96	16.34	18.53
15.68	11.4	15.9	16.13
8.28	13.51	9.8	13.29
26.79	6.98	9.15	16.99
8.29	23.33	14.82	13.32
13.07	15.07	19.17	20.91
12.2	6.32	20.48	22
14.59	6.97	3.27	3.06
10.48	8.3	9.59	3.06
6.32	6.54	13.72	12.63
24.84	10.02	20.04	6.32
10.71	29.31	6.32	19.61
17.42	8.94	10.24	12.42
3.92	10.67	14.59	23.1
28.12	3.93	7.42	14.16
28.1	19.41	26.8	27.23
8.83	10.25	5.45	10.67
25.72	7.89	8.49	6.53
5.95	23.52	18.97	4.58
14.67	8.11	8.32	5.88
16.05	7.7	12.65	11.33
17.45	15.27	25.94	15.25
23.61	6.54	2.83	11.33
9.41	11.36	4.58	18.3
25.32	14.61	9.81	18.3
6.38	2.48	17.44	13.29
20.98	23.09	37.32	3.05
4.59	22.65	40.73	8.5
3.48	16.78	3.93	6.54
4.16	10.24	5.92	8.71
5.88	14.16	17.88	7.84
2.55	16.77	12	15.91
4.36	7.84	10.89	7.19
9.81	2.83	4.44	2.62
18.62	7.64	22.46	13.74
5.48	5.45	23.81	5.67
6.2	6.76	3.93	3.49
4.14	7.96	6.54	22.22
4.81	17.43	13.72	26.81
4.81	17.86	7.64	19.61
12.27	5.45	12.2	17.43
9.21	4.14	21.17	13.74
4.59	12.42	11.55	25.92
14.42	14.59	8.3	8.72
9.59	18.55	10.46	3.06
4.66	12.2	18.34	10.04
7.65	11.55	14.81	10.46
15.68	4.57	30.3	2.84
16.17	2.4	15.03	17
13.32	7.03	29.86	15.92
11.11	7.41	24.23	5.03
10.24	6.54	25.07	10.25
6.38	10.24	16.56	1.76
8.49	8.06	15.91	2.69
12.86	19.66	15.69	1.74
1.32	6.53	3.51	6.53
1.76	6.53	15.9	17.42
16.78	6.32	14.59	27.89
19.45	19.17	19.82	8.93
21.2	6.76	10.69	8.93
12.25	21.13	17.21	11.24
2.91	5.3	16.99	4.8
10.68	3.65	25.49	10.02
14.62	10.02	23.75	9.58
25.53	13.73	25.27	8.06
12.21	24.19	13.07	9.58
8.74	25.47	5.05	1.74
8.29	8.11	14.59	2.61
6.81	7.84	18.3	20.05
2.19	8.54	12.64	17.87
3.06	16.79	23.56	9.16
13.1	5.01	17.24	24.62
6.13	5.45	11.33	7.19
6.33	10.9	9.8	5.46
7.95	16.35	4.84	3.27
3.76	16.13	9.38	27.01
3.06	18.3	9.92	7.84
3.05	18.97	24.32	10.45
19.2	29.62	35.07	8.72
11.11	8.72	15.48	13.95
10.67	5.45	10.89	25.93
4.36	17.86	8.94	9.8
5.7	6.57	13.37	1.52
5.66	6.32	14.07	9.58
11.11	15.91	15.69	10.46
15.47	2.4	15.87	6.97
5.45	7.64	8.48	6.1
22.65	8.28	12.63	18.95
15.25	6.77	12.46	12.2
7.64	3.92	13.71	11.98
11.53	10.02	13.17	8.06
15.22	12.45	20.2	16.78
9.65	3.92	5.64	12.63
12.9	8.06	8.13	13.08
14.08	10.25	14.32	17.21
11.16	22	22.55	5.88
8.09	4.36	22.05	2.61
11.38	22.67	3.07	7.62
4.4	13.07	15.9	6.97
6.54	14.16	25.05	10.68
12.86	21.79	17.43	4.36
11.83	20.7	6.75	18.3
	8.06	16.56	19.18
	8.93	16.56	12.65
	11.56	13.53	10.89
	1.74	29.63	4.58
		29.46	7.63
		22.23	1.54
		18.58	9.37
		23.82	2.62
		22.26	29.63
		13.07	3.05
		22.44	3.7
		23.09	2.61
		34.44	6.97
		12.66	15.7
		11.55	11.98
		10.69	23.96
		17.21	11.33
		7.64	10.25
		7.84	10.46
		35.74	18.31
		12.63	13.5
		11.55	15.68
		35.74	11.98
		13.29	14.38
		23.09	5.01
		29.19	5.88
		15.27	7.63
		7.84	20.91
		18.73	17.64
		11.33	20.04
		15.25	13.29
		14.4	19.4
		15.95	20.69
		11.77	5.66
		15.03	11.98
		12.42	10.46
		8.06	23.98
		9.8	9.59
		9.58	21.16
		33.78	9.37
		5.57	6.1
		30.73	16.12
		5.66	31.15
		22.87	21.35
		18.98	8.93
		22.66	12.42
		26.6	6.321
		17.87	7.64
		24.19	6.98
		14.67	2.96
		15.27	8.49
		23.52	2.62
		15.91	18.95
		5.88	19.6
		2.91	13.5
		28.76	12.66
		22.96	7.41
		13.72	11.98
		15.75	5.01
		34.63	15.26
		24.19
		13.94
		42.48
		32.25
		9.37

## Sheet: Figure 2b
IdU Tract Length
A	B	C	D	E	F			Comparsions
RPE1-WT NT (N=168)	RPE1-WT-HU (N=155)	RPE1-KR-1E12 NT (N=225)	RPE1-KR-1E12 HU (N=254)	RPE1-KR-2B10 NT (N=156)	RPE1-KR-2B10 HU (N=158)			Column A&B
24.24	12.86	7.49	17.64	14.7	30.28			Mann Whitney test (Two-tailed)
11.6	24.63	39.36	21.39	18.73	10.89			P value	0.2071
22.45	24.62	34.43	30.95	3.51	10.89			Exact or approximate P value?	Approximate
9.61	10.89	4.79	37.96	11.15	4.38			P value summary	ns
15.92	23.75	31.18	13.07	27.48	15.9			Significantly different? (P < 0.05)	No
12.2	16.12	44.79	27.66	22.26	15.46			One- or two-tailed P value?	Two-tailed
19.4	14.6	57.19	26.58	18.88	21.78			Sum of ranks in column A,B	26158 , 26169
13.11	24.62	22.47	21.11	36.56	29.41			Mann-Whitney U	11962
21.14	18.34	28.99	37.46	14.44	28.13
10.04	18.36	9.86	13.96	25.07	15.47			Column C&D
26.15	18.76	24.63	5.88	15	1.52			Mann Whitney test (Two-tailed)
14.38	18.13	19.65	4.38	32.25	26.79			P value	< 0.0001
17.86	19.4	3.93	18.08	27.64	25.05			Exact or approximate P value?	Approximate
2.6	10.94	25.49	35.52	19.45	32.47			P value summary	****
11.83	28.82	27.68	35.5	31.14	11.56			Significantly different? (P < 0.05)	Yes
7.7	21.85	3.27	7.84	30.9	10.46			One- or two-tailed P value?	Two-tailed
10.91	18.34	25.51	13.32	25.97	8.51			Sum of ranks in column C,D	60173 , 54787
21.06	24.85	18.52	26.15	23.72	10.25			Mann-Whitney U	22402
21.66	13.77	32.5	28.54	37.85	23.98
11.13	15.76	7.43	13.29	28.24	28.11			Columns E&F
16.13	26.4	19.86	7.63	29.64	22.66			Mann Whitney test (Two-tailed)
25.56	10.67	5.66	11.98	26.01	6.97			P value	< 0.0001
8.72	14.2	22.26	40.52	21.7	30.08			Exact or approximate P value?	Approximate
17.89	35.29	9.8	34.2	20.35	32.27			P value summary	****
27.05	20.04	19.19	16.12	27.3	21.13			Significantly different? (P < 0.05)	Yes
20.95	20.07	16.34	7.85	35.25	23.54			One- or two-tailed P value?	Two-tailed
16.37	4.76	17.65	36.4	20.51	22.04			Sum of ranks in column E,F	29628 , 19827
18.96	13.97	30.06	13.07	14.22	34.44			Mann-Whitney U	7266
17.47	14.82	16.34	35.48	22.2	40.53
8.74	19.61	17.65	34.2	20.18	17.87			Columns A&C
7.89	3.92	9.37	16	11.12	12.42			Mann Whitney test (Two-tailed)
9.8	14.4	27.01	8.07	17.73	28.97			P value	< 0.0001
5.98	21.82	17.24	34.02	21.91	20.48			Exact or approximate P value?	Approximate
22.09	9.58	30.94	20.26	28.34	13.11			P value summary	****
5.67	15.91	26.15	31.18	27.81	26.62			Significantly different? (P < 0.05)	Yes
21.82	17	16.12	25.48	23.94	31.53			One- or two-tailed P value?	Two-tailed
7.43	19.66	32.24	23.52	29.95	12.88			Sum of ranks in column C,A	51572 , 25850
24.01	15.72	17.65	15.03	16.48	21.36			Mann-Whitney U	11654
12.63	16.37	17.21	25.94	19.18	22.44
18.95	9.16	27.26	26.37	23.57	18.33			Column, A&E
15.7	5.48	14.16	22	27.61	25.29			Mann Whitney test (Two-tailed)
28.1	33.11	14.81	17.65	20.59	33.38			P value	< 0.0001
12.64	5.45	16.55	19.61	46.81	14.38			Exact or approximate P value?	Approximate
16.62	18.99	19.61	5.48	16.65	18.75			P value summary	****
7.92	21.81	23.31	1.96	28.8	24.01			Significantly different? (P < 0.05)	Yes
14.63	8.28	7.84	3.06	17.01	10.48			One- or two-tailed P value?	Two-tailed
24.64	26.39	25.27	33.57	12.1	3.93			Sum of ranks in column A,E	20922 , 31728
15.47	15.47	21.58	7.7	25.97	1.76			Mann-Whitney U	6726
15.9	25.72	25.27	3.3	30.13	5.27
4.36	16.58	21.58	20.91	35.6	6.11			Column C&E
35.6	24.02	12.86	11.98	38.81	5.66			Mann Whitney test (Two-tailed)
11.98	16.21	36.22	10.25	32.24	8.71			P value	0.1848
20.5	11.4	31.15	12.42	19.86	27.67			Exact or approximate P value?	Approximate
36.59	14.22	18.3	19.6	19.61	8.28			P value summary	ns
26.41	18.11	18.52	9.16	25.91	5.95			Significantly different? (P < 0.05)	No
12.03	21.67	23.75	36.64	7.63	6.97			One- or two-tailed P value?	Two-tailed
20.04	16.78	36.16	19.63	24.18	2.84			Sum of ranks in column C,E	41573 , 31199
30.1	19.46	27.01	24.63	28.98	20.48			Mann-Whitney U	16148
24.46	18.4	23.31	23.55	24.85	20.72
12	13.35	18.73	14.67	23.12	21.78
13.94	21.63	1.74	17.73	30.35	21.35
6.13	3.92	28.97	24.24	30.31	17.43
9.8	8.49	14.81	5.25	24.84	15.25
6.98	16.58	32.89	1.54	20.05	18.78
4.79	17.86	28.32	21.82	22.01	8.3
41.61	10.02	20.52	10.51	33.15	16.56
25.34	11.62	16.77	2.19	22.44	28.99
16.15	8.71	22	17.91	20.7	22.44
15.03	8.95	20.2	17.32	24.62	2.84
11.98	17.49	10.24	15.76	29.41	27.23
11.14	15.94	35.51	13.59	22.67	6.1
14.38	36.95	28.11	24.75	44.22	30.5
12.9	13.78	2.4	14.84	43.56	2.84
23.52	20.73	29.19	27.37	18.73	2.83
4.4	19.01	49.23	21.72	34.43	27.01
18.52	22.52	23.52	6.2	11.76	24.19
19.18	15.97	27.01	8.93	39.43	16.55
34.05	15.76	13.29	29.18	27.45	20.94
8.93	19.1	26.36	20.21	13.29	13.72
23.56	18.98	22.87	27.16	38.79	28.78
10.93	17.04	31.15	3.8	19.86	3.08
26.38	29.74	28.97	6.57	32.02	33.83
16.99	37.39	26.59	9.06	8.49	3.92
5.45	18.7	28.32	8.56	26.58	6.59
24.06	22.13	5.88	29.66	31.59	31.01
30.93	14.43	13.29	14.63	19.17	8.06
5.03	20.11	28.76	10.71	28.75	7.67
43.35	25.33	21.56	3.27	30.28	9.38
8.97	18.6	21.56	32.05	20.5	6.76
17.89	3.97	14.59	9.15	23.31	30.52
17.26	4.38	6.97	2.61	11.55	10.69
27.98	15.35	32.24	18.38	21.79	18.52
23.78	2.83	44.24	34.63	15.03	16.82
29.84	13.29	22.44	29.9	31.58	16.15
17.64	8.51	17	16.41	14.4	18.55
17.02	21.57	18.51	14.63	23.81	18.99
6.62	22.87	29.62	12.63	31.16	28.33
18.08	18.73	24.62	31.64	18.95	12.21
5.01	24.19	33.56	28.98	40.73	10.89
13.53	16.34	36.82	19.83	30.71	8.72
13.29	1.52	34.43	32.91	7.2	48.58
24.2	20.06	20.91	29.23	16.12	7.7
10.26	5.51	24.83	29.9	16.77	23.32
6.53	13.5	9.39	10.49	21.79	8.49
5.03	20.5	32.89	12.2	29.63	12.18
19.66	14.38	23.37	16.59	16.56	16.94
7.87	11.54	25.51	20.77	12.63	8.7
16.84	20.61	31.85	22.05	10.46	17.01
6.78	19.25	31.37	26.16	24.18	3.24
14.51	19.86	23.96	3.55	37.47	6.1
23.45	15.32	25.48	4.59	47.48	14.89
22.11	15.27	30.49	31.85	41.6	2.18
17.66	6.77	5.23	15.94	41.39	16.21
15.04	12.45	13.5	24.67	20.26	34.95
26.85	10.29	27.23	5.88	32.04	21.83
12.87	23.98	30.71	17.21	25.49	25.54
28.36	12.03	49.68	28.33	30.93	40.55
6.13	15.3	35.08	20.94	30.06	29.28
4.87	22.05	25.06	7.41	14.59	11.79
13.55	22.29	25.7	28.55	37.25	30.33
50.42	23.56	37.91	11.98	27.02	27.81
27.93	29.47	40.84	14.4	13.5	21.29
12.75	38.21	8.72	23.31	27.89	19.23
30.31	38.89	30.09	2.4	43.15	4.59
7.85	25.52	32.45	30.29	12.42	11.56
16.61	15.71	22.24	30.29	31.87	13.07
9.15	20.81	26.6	53.17	11.79	4.36
19.45	19.21	33.98	13.32	10.89	26.4
39.01	22.95	22	10.69	25.05	3.49
21.35	18.32	25.92	40.75	22.87	21.57
3.27	16.34	21.43	7.92	34.2	4.4
7.46	10.93	18.95	25.71	20.47	10.51
16.86	8.51	25.5	25.09	19.6	13.78
12.88	27.88	30.07	37.47	21.81	22.68
16.86	21.02	23.97	3.49	20.7	18.53
27.68	14.6	14.18	10.25	18.52	10.67
6.97	7	22.95	31.4	41.6	6.32
5.68	42.57	26.18	30.75	20.91	31.16
13.1	6.57	18.53	18.36	13.07	19.63
13.73	26.66	25.93	17	30.06	5.48
20.77	23.59	32.68	10.89	23.09	14.16
4.14	26.37	32.89	7.87	20.05	6.76
21.62	3.27	11.76	7.95	26.66	26.53
7.05	6.54	4.38	18.76	22.52	7.84
20.91	22.91	27.88	7.87	32.02	35.66
16.12	8.89	26.36	2.62	2.62	7.92
4.16	20.59	12.86	19.85	18.95	15.35
26.85	21.91	20.04	16.54	30.28	7.65
22.9	23.17	27.01	19.17	18.95	3.51
13.72	7	8.49	32.97	26.16	20.77
16.82	17.3	31.81	5.27	33.99	22.29
9.31	15.32	21.59	12.25	26.7	24.1
21.58	20.73	17.24	12.42	27.23	23.81
35.79	10.06	14.38	11.79	24.91	14.39
10.24	20.97	23.96	2.61	22.87	12.03
14.85		45.09	13.29	33.86	25.3
23.88		33.99	11.77		27.16
37.53		11.36	13.1		18.98
13.33		10.02	21.57
19.66		22.65	21.79
17		15.91	41.63
7.84		20.26	11.99
8.76		31.15	22.23
14.22		15.68	15.52
17.65		29.41	34.85
21.67		8.93	10.04
10.73		37.5	27.45
26.83		28.97	3.92
		23.31	14.81
		7.63	15.69
		27.23	12.2
		29.62	17.22
		34.41	35.74
		20.04	40.34
		57.08	17.65
		32.24	2.65
		13.52	8.28
		24.62	32.89
		27.45	28.98
		13.51	3.48
		13.72	22.03
		22.23	18.51
		21.57	29.62
		32.46	15.94
		15.9	9.15
		32.89	22.44
		19.61	20.08
		21.56	30.93
		27.01	26.36
		6.77	25.27
		19.61	33.76
		20.71	7.41
		21.45	36.16
		22.65	36.38
		24.64	28.54
		5.01	26.79
		25.48	8.71
		4.36	20.48
		2.4	2.86
		41.19	7.02
		27.66	20.91
		22.87	33.78
		25.71	14.82
		14.59	28.97
		28.75	13.51
		10.02	28.32
		7.43	27.89
		32.24	20.04
		26.14	20.26
		22	6.33
		26.15	13.96
		32.45	18.52
		32.02	25.27
		30.52	8.72
		33.13	10.02
		29.64	37.04
		18.52	7.62
		19.83	6.75
		25.92	22.44
		21.58	28.75
		22.44	25.7
		16.77	29
		33.11	2.18
		3.48	21.79
		6.77	23.09
			25.05
			34.88
			24.86
			22
			23.98
			17.93
			34.86
			31.83
			12.63
			9.65
			22
			14.43
			18.81
			21.17
			17.91
			9.86
			19.75
			27.57
			3.06
			5.01
			21.78
			24.4
			23.55
			14.38
			36.42
			9.38
			7.84
			9
			10.04

## Sheet: Figure 2c
CldU/IdU Ratio
A	B	C	D		Comparisons
293T-WT (N=198)	293T-KR (196)	293T-KR+C5 (N=204)	293T-KR+Mirin (N=198)		Column A&B
1.18488	0.70447	0.611812	1.03994		Mann Whitney test (Two-tailed)
0.59375	0.657172	1.59354	1.13813		P value	< 0.0001
1.74756	1.0173	1.30963	1.50945		Exact or approximate P value?	Approximate
1.1472	0.736375	0.600167	0.808664		P value summary	****
0.937376	0.365435	0.440024	0.491211		Significantly different? (P < 0.05)	Yes
0.854132	1.59583	0.743863	0.802581		One- or two-tailed P value?	Two-tailed
0.762344	2.38035	0.4811	0.455148		Sum of ranks in column A,B	44679 , 33136
1.83861	0.345158	0.58017	1.66261		Mann-Whitney U	13830
1.53377	0.963435	0.811024	0.738901
0.904209	0.40808	1.03978	1.04805		Columns A&C
2.00488	1.09849	0.468852	1.52755		Mann Whitney test (Two-tailed)
1.03281	1.33798	0.868988	1.40373		P value	0.1222
1.06326	0.939775	0.739688	1.31633		Exact or approximate P value?	Approximate
0.977273	0.936434	1.55254	0.477049		P value summary	ns
1.26862	0.768856	0.91918	0.392439		Significantly different? (P < 0.05)	No
0.888387	0.173307	1.60878	0.754439		One- or two-tailed P value?	Two-tailed
0.608042	0.513333	1.87312	1.90671		Sum of ranks in column A,C	38096 , 42907
1.02851	0.537207	1.49956	0.72619		Mann-Whitney U	18395
0.248528	0.748747	0.881364	1.53418
0.763314	0.336062	1.56369	0.552367		Columns A&D
1.10741	1.44991	2.40933	1.48422		Mann Whitney test (Two-tailed)
1.5645	0.415337	0.926686	0.49513		P value	< 0.0001
1.48892	1.19102	1.97939	0.858781		Exact or approximate P value?	Approximate
0.623673	1.4398	0.366775	0.490108		P value summary	****
0.957482	0.413091	1.47343	1.78947		Significantly different? (P < 0.05)	Yes
1.173	0.985646	0.593974	0.872287		One- or two-tailed P value?	Two-tailed
0.730425	1.75166	0.436963	1.41773		Sum of ranks in column A,D	44457 , 34149
0.624756	1.08559	0.962712	0.626105		Mann-Whitney U	14448
1.16162	1.69069	1.01086	0.587056
1.44074	0.608856	0.479042	1.07698		Columns B&D
0.702165	0.746032	1.8179	1		Mann Whitney test (Two-tailed)
1.10384	0.526356	1.04214	0.875867		P value	0.7105
0.95629	1.00984	1.61012	0.745455		Exact or approximate P value?	Approximate
0.7879	0.954239	1.93344	0.799694		P value summary	ns
0.743547	0.682216	0.266085	0.381967		Significantly different? (P < 0.05)	No
2.74446	1.17614	3.22705	0.383803		One- or two-tailed P value?	Two-tailed
1.65889	1.10152	0.286007	0.746256		Sum of ranks in column B,D	38290 , 39525
0.485953	0.883171	0.985396	0.979558		Mann-Whitney U	18984
2.66699	0.675448	0.824201	0.654655
2.16667	1.54472	1.737	0.695609
1.59432	1.27717	1.63853	0.790674
0.553541	1.73226	2.25829	0.898969
0.904067	1.44799	1.21265	2.11771
1.60092	0.777205	0.832998	0.780533
1.52941	1.17867	1.21499	0.930485
0.794904	0.443992	1.70567	0.875977
1.39116	0.813202	2.6719	0.179329
1.57064	0.111772	0.593974	0.465315
1.69054	2.05924	0.220648	1.12056
1.43723	0.63103	0.153439	0.920554
1.90407	0.178991	1.4629	1.07512
1.55393	1.15285	0.969895	1.18983
0.885505	0.694656	1.12583	1.42403
1.40976	0.175055	1.2364	1.06642
1.52925	0.990043	1.26441	0.244673
0.923567	1.38353	1.34862	0.938559
0.726482	0.164384	1.43807	0.671286
0.934498	0.517519	1.00313	1.2726
0.717813	0.647287	1.10374	1.10771
1.21255	0.192466	2.28688	0.374522
0.505804	2.60139	2.43553	1.34299
0.828187	1.16759	0.627397	0.916561
0.875638	1.21836	1.16405	1.17302
1.03174	1.37017	2.54715	1.02934
1.30837	0.956204	1.66815	0.951234
0.585868	1.70526	1.29451	0.577178
1.67867	0.531621	2.45	0.183597
0.985281	1.01148	0.737397	1.24964
0.781377	1.96903	1.47059	0.997242
1.5875	2.4902	0.921111	0.430274
1.23512	1.61078	0.827889	1.05492
0.980916	0.763833	1.51399	0.578905
1.83178	0.69916	1.09811	0.493489
1.25287	0.282569	1.10649	0.39596
0.94665	1.19176	2.02365	0.676274
0.936523	0.760491	2.04015	0.465741
1.14325	0.300459	1.72362	0.896135
1.23799	0.229077	0.813205	0.869261
1.04124	0.290902	0.866055	0.217681
0.812825	1.18363	1.93409	1.02506
1.48773	1.32191	0.93211	0.648573
1.08017	0.92011	0.952509	1.40338
0.775966	1.18862	1.60698	1.13874
0.705709	1.51431	1.22342	0.968659
1.30506	1.12118	0.408333	0.339344
0.638163	0.354376	1.35681	1.01145
1.23543	0.332969	1.22263	1.13874
0.639031	0.286774	1.04438	0.274809
0.74723	0.451852	1.10435	1.43031
1.26605	0.737755	1.99048	0.705666
0.922922	0.693284	0.181122	1.94265
2.1313	0.466599	0.413793	1.82789
0.749004	1.20438	1.13743	0.75311
1.10615	1.06031	2.29761	1.32893
0.786427	1.05714	1.67137	2.24037
1.69151	0.461606	0.765847	0.740913
1.16026	0.283117	0.32056	0.706897
0.54878	1.06055	1.40632	0.999441
0.675202	0.941599	1.30427	1.98619
2.79319	0.789855	2.34031	0.577498
1.44404	0.714169	0.934014	0.273083
0.787841	0.975071	1.28966	0.402612
1.60393	1.20783	1.12425	0.853333
0.275229	0.362245	2.57432	0.335432
0.499044	0.380459	0.905207	0.939349
0.809937	0.666139	2.80622	1.18998
0.686358	0.435115	1.10957	0.589681
0.981998	1.90253	0.854167	1.16647
0.428571	0.771084	1.0567	1.0424
0.667059	0.413139	0.889787	1.11169
0.740785	1.44244	1.05849	0.727399
1.97436	0.660208	1.108	1.4374
1.20131	1.24399	1.25603	0.452986
1.31059	0.455144	1.76498	0.556704
0.843307	0.317978	1.10682	1.14429
0.889594	1.84682	1.20411	0.193485
0.43049	0.556851	1.8506	0.452986
1.12984	0.542722	1.43198	1.05055
1.10356	1.09469	1.27294	0.62013
0.692689	1.97395	2.63727	0.363487
1.261	0.298227	1.2257	1.35105
1.3036	0.75239	0.994737	0.380059
1.09305	0.253346	0.596441	0.694415
2.69583	1.03125	0.60241	0.113015
1.67316	1.28665	1.01254	1.20346
0.684431	0.80776	0.668367	1.68384
1.33189	1.03125	0.560717	0.569757
0.884615	0.816667	1.87351	0.638217
1.02236	0.130952	1.57859	0.634722
1.50896	1.20166	0.781923	0.956134
1.21857	0.799685	1.81169	2.05918
0.475768	2.37399	1.28994	0.395604
1.11454	1.00069	1.35039	0.956134
1.00594	1.48373	1.29756	0.823331
1.17338	0.557406	0.944272	1.20471
0.60617	0.18104	0.220154	1.05
1.31208	1.02982	2.0171	0.870259
2.81942	0.161316	0.630495	0.3637
1.36756	1.07716	2.63425	0.466718
0.777213	0.93279	1.1363	1.49184
1.34439	0.949026	1.27668	1.30617
2.23581	0.85	1.49683	2.02199
1.07018	0.88616	1.51233	0.518707
0.537688	0.842959	2.05136	1.70748
1.38726	0.905546	1.81646	0.395945
2.21695	0.824363	0.872792	0.327791
1.24037	0.419592	2.15141	1.21094
0.576654	0.746187	1.07774	1.23603
0.92461	0.355223	0.752197	0.316425
0.884232	0.803949	0.855876	0.230769
1.00096	1.02789	0.698612	1.8144
1.17671	0.822511	0.90828	0.432517
1.4854	0.529817	1.16152	1.77699
1.84629	0.748332	2.13218	0.907031
0.706242	1.23077	0.184242	1.299
0.454451	0.350172	0.866585	0.556308
0.929952	0.64362	2.17676	0.600153
0.786885	0.758447	2.12547	1.42951
0.595646	1.15573	1.18506	0.867347
1.23825	1.64976	0.891457	1.65557
1.14882	1.19515	0.928064	0.120088
1.18087	0.642623	1.82377	1.94831
2.49503	1.80734	0.454798	1.05851
1.49847	0.483973	1.70136	0.251208
0.978044	0.261891	1.63183	0.653233
1.2973	1.01998	0.990133	0.588862
0.277465	1.12179	1.27734	1.16049
1.23415	0.697789	1.17961	0.736715
1.71475	0.484444	0.864395	0.333844
0.987439	0.446939	1.11903	1.91105
2.28487	0.637026	1.01976	0.452459
2.54467	1.15023	1.63839	1.34179
1.20293	0.751596	1.42066	1.30824
0.941935	0.792952	1.07703	0.584626
0.78304	0.951848	1.24748	0.919319
0.873484	0.879652	1.17647	0.73318
0.965767	0.658031	0.545706	1.30741
0.985583	0.822642	1.08281	2.55612
0.483135	0.642916	1.28131	0.310127
1.53099	0.671092	1.57865	1.50973
1.06065	0.675121	0.527763	0.801223
0.674648	1.02156	1.21615	1.22449
0.875332	0.722499	1.24915	0.536252
1.58256	0.284257	0.420231	0.801378
1.8143	1.39428	1.44581	1.94813
1.1523	0.671258	2.21037	0.602142
1.8143	0.778899	2.01117	0.155689
0.259835	1.366	1.31527	0.262933
0.535794	1.38314	0.78481	0.539453
0.940415	0.528139	0.847328	0.733333
0.780612	1.40429	1.56976	0.5625
1.14309	1.44473	2.01668	2.30634
0.171179	1.0785	0.306848	0.173982
0.179361	1.22653	1.14433	1
0.811156	0.836996	0.741522	0.930861
1.47706	0.270817	0.996667	0.747967
2.51052		1.29681	0.698361
1.2732		1.1301	0.84629
		0.805628
		0.229529
		0.725389
		0.941812
		0.835821
		0.422107

## Sheet: Figure 2d
CldU/IdU Ratio
A	B	C	D
RPE-WT	RPE-KR-2B10	RPE-KR-2B10+C5	RPE-2B10-KR+Mirin			Comparisons
1.37354	0.259236	2.39555	1.33517			Columns A&B
2.59986	0.246426	0.665581	0.98623			Mann Whitney test (Two-tailed)
2.39818	1.34655	1.18874	1.25072			P value	< 0.0001
2.54462	0.794118	2.19355	2.36391			Exact or approximate P value?	Approximate
2.99427	1.45243	1.72788	0.39723			P value summary	****
1.85123	1.73379	1.1907	1.51479			Significantly different? (P < 0.05)	Yes
0.539945	1.15969	1.57639	1.52865			One- or two-tailed P value?	Two-tailed
1.85468	1.06365	1.14064	1.03741			Sum of ranks in column A,B	49471 , 33557
1.08561	0.990125	0.91541	1.49168			Mann-Whitney U	12236
1.29146	0.720032	2.4273	1.77763
3.29227	1.5612	0.198062	0.602752			Columns A&C
1.27997	1.31018	2.0584	1.70098			Mann Whitney test (Two-tailed)
0.951751	1.74077	1.29882	0.220702			P value	0.3123
2.75545	0.734148	1.52526	1.36116			Exact or approximate P value?	Approximate
1.02969	0.73374	2.11706	0.388535			P value summary	ns
1.44897	1.19901	1.88675	1.15208			Significantly different? (P < 0.05)	No
3.12485	2.61028	2.33303	0.833431			One- or two-tailed P value?	Two-tailed
1.62048	1.05939	1.55682	1.33976			Sum of ranks in column A,C	39324 , 41679
0.771552	2.33156	2.26468	1.46224			Mann-Whitney U	19023
2.0497	0.81336	1.53153	1.58604
0.974359	0.978502	0.671892	1.0316			Columns A&D
0.306204	0.503331	0.19071	0.823167			Mann Whitney test (Two-tailed)
1.00058	1.27027	1.60346	1.36093			P value	< 0.0001
2.2212	1.08894	1.14145	1.30447			Exact or approximate P value?	Approximate
0.961859	0.965142	1.63548	0.274448			P value summary	****
1.19442	0.65616	1.76484	1.34639			Significantly different? (P < 0.05)	Yes
1.12288	0.516846	1.14272	1.25818			One- or two-tailed P value?	Two-tailed
1.20685	1.74857	1.8887	1.16459			Sum of ranks in column A,D	47718 , 34903
1.36198	0.720183	1.61896	1.04361			Mann-Whitney U	13788
1.93558	1.01333	1.36138	2.35367
2.2582	0.485602	1.1348	1.42135			Columns B&D
0.651875	0.918202	4.17347	0.858447			Mann Whitney test (Two-tailed)
1.93623	0.887989	1.73298	0.844954			P value	0.0885
1.56376	0.510309	0.5058	1.36393			Exact or approximate P value?	Approximate
1.1359	0.693837	1.78165	1.90631			P value summary	ns
1.8435	2.45575	0.790559	1.13121			Significantly different? (P < 0.05)	No
1.82936	1.69707	2.26561	0.738901			One- or two-tailed P value?	Two-tailed
1.204	0.453368	2.46483	1.00785			Sum of ranks in column B,D	40384 , 44282
2.67373	0.759111	1.91152	1.01601			Mann-Whitney U	19063
2.26898	0.364331	1.08799	1.13732
2.41732	0.759111	0.827523	0.849843
1.19467	1.38282	3.49792	0.411713
0.21572	0.462116	0.156299	1.02863
1.65414	1.16839	2.16611	0.493633
2.48743	0.233378	1.3619	1.76195
2.2594	0.484175	3.48477	0.75261
1.96557	1.81885	0.980315	1.97967
1.28743	0.952817	1.24018	0.585075
1.13083	1.24918	1.12	0.875798
1.62634	0.699037	2.11437	1.23222
1.05311	0.823302	1.09701	0.296327
1.71059	1.08927	2.35762	0.765469
1.00057	0.601774	1.88901	1.13541
1.34267	1.16919	1.74116	1.1071
1.47668	0.624454	1.71438	1.46392
1.48355	2.66537	2.56054	0.890319
1.90281	0.562141	2.29883	1.40245
0.989861	0.964847	1.27144	1.38116
1.924	0.160767	1.17712	0.494764
1.23597	0.227651	2.88306	1.4308
1.42346	0.611475	1.11536	2.3961
1.30964	0.795222	1.40131	1.30086
1.1306	0.46449	2.19865	2.36386
1.87135	1.12565	2.12027	1.92596
0.771528	1.23899	1.74789	1.82329
0.693503	0.531004	1.09397	0.725759
2.63019	0.928986	2.20732	0.908333
1.5506	1.45369	1.36466	1.37885
1.04055	0.750661	1.52954	0.915373
1.80847	1.36877	1.56925	1.18573
2.31548	1.08083	0.682986	0.205016
0.616928	0.904701	1.65727	3.02066
1.6277	1.64891	1.05863	2
0.232782	0.516272	1.34677	1.27343
0.84978	0.411976	1.39358	1.4203
2.0425	1.3133	1.8591	1.08261
2.04394	1.0488	1.53817	2.77891
0.097037	0.464	0.856459	0.870899
1.51892	1.52339	0.912245	0.573653
1.51074	1.13921	1.63708	0.367633
3.00781	1.23836	1.50138	1.26355
2.32831	0.891133	1.8278	1.38905
1.43987	1.64532	1.07549	0.277544
2.08887	1.1063	1.43823	1.74904
1.02001	0.4224	2.16312	1.60277
1.45372	1.32965	0.935966	0.504918
0.816355	1.26179	2.17431	0.86411
1.24437	1.05246	1.32577	1.55449
1.03394	1.4016	1.14782	1.42332
0.928571	1.31757	1.21385	0.972738
2.08887	0.464812	0.782225	1.63785
1.42255	1.28571	0.717917	0.832865
0.705043	0.012439	2.83534	1.08704
0.767315	0.639881	3.4367	1.14575
3.72311	1.3172	2.50534	1.98571
1.78268	0.640351	1.21384	1.24569
1.38299	1.0179	1.15476	1.45655
1.64173	1.33981	1.5621	1.30611
1.47098	0.580885	1.90065	0.250765
1.45705	0.854855	1.4449	0.379147
1.04681	1.26031	0.445796	1.21194
0.301166	1.14573	1.75062	0.715545
1.84155	0.622283	1.12131	0.922222
0.615987	1.47619	3.61927	0.654255
1.40586	1.18864	1.77161	0.516383
1.46016	2.39823	0.201169	1.66397
2.4	0.649976	0.917714	1.73074
1.48375	0.57672	0.574116	1.55734
2.72785	1.66041	1.60707	0.363213
1.52657	0.719095	1.28543	1.17872
1.15973	1.47444	1.45801	1.11096
1.51974	0.883657	0.827202	0.92525
1.72741	1.00277	1.7006	1.53811
0.486421	0.831228	1.25495	3.01291
0.598599	0.405962	1.88908	1.80744
1.10051	0.410774	1.91317	1.53811
0.715541	0.590747	1.54185	1.17474
1.36739	1.35855	2.71808	1.49291
0.408201	1.00656	1.67965	2.31907
1.46402	0.796765	1.01137	0.504918
0.938559	0.904071	1.88908	0.472646
1.26617	0.817251	1.45801	1.42626
0.875638	1.25112	1.39258	1.1071
1.9388	1.19061	1.58595	0.997924
0.313228	1.3541	1.80741	1.36435
1.81079	0.97057	1.87924	0.947591
2.66922	0.738832	1.2437	0.745938
0.960514	0.53522	1.29635	0.753448
0.650744	1.11213	2.05667	1.25017
1.16952	1.77064	0.817092	0.396364
0.41506	1.11434	2.36595	2.87089
1.52438	1.40671	1.82863	1.15528
2.00639	1.10069	0.701962	1.3759
1.02752	1.31301	2.25892	1.64813
0.247216	0.951965	1.09926	1.47033
1.79842	0.639021	0.81645	0.11245
1.59055	0.284014	1.74618	0.732441
1.31694	1.54459	1.2531	0.427046
1.13183	0.674003	0.805735	0.881829
2.91709	1.41629	1.75116	0.182036
1.21111	1.30952	1.29141	1.20447
0.697386	2.20401	2.29335	1.0688
1.33186	0.624822	0.883552	1.57562
1.86354	0.940323	1.83857	1.56667
1.40037	0.438906	1.042	1.14898
1.8684	1.22005	0.999167	0.913882
1.30136	1.36384	1.31454	1.1063
1.32423	1.03962	0.29378	1.68179
1.3009	0.481073	3.1954	1
1.47475	0.898971	1.31109	1.70025
1.17806	1.73276	2.16858	1.81074
1.70807	3.04208	3.01928	0.597294
1.43172	1.71306	1.94724	1.61803
1.50918	1.07513	1.24813	1.3419
2.20717	2.09938	1.71847	1.1022
1.87229	1.25358	1.47353	0.935842
2.2458	1.39283	1.1895	1.22059
2.08691	0.629354	1.63591	1.09733
1.46393	0.751272	1.22635	1.22091
1.5533	1.39637	1.66099	0.279707
1.69677	1.07236	1.69862	0.965805
1.94307	1.39087	1.12399	2.2415
1.55214	1.32847	0.919028	1.09733
1.54963	2.1071	1.39976	0.905155
2.66392	0.839517	0.977011	1.26984
1.10669	1.25603	1.1611	1.18082
2.63975	1.71256	1.12202	0.587738
2.26502	1.68241	2.12553	1.80516
1.76755	0.938826	1.54538	1.25645
1.29079	1.28518	2.12193	1.26557
1.44012	1.4707	2.34397	1.09326
1.50924	1.11834	1.94906	0.900763
1.93868	1.33228	2.17588	1.27673
2.55024	1.61125	2.37463	0.963528
2.33333	0.385535	1.2848	0.592523
1.85309	1.22804	1.38722	0.911405
1.53864	0.88794	1.58254	1.07267
0.974443	0.783285	0.863934	1.08031
0.659585	1.46437	1.34461	0.898445
1.34033	0.830073	2.14871	1.07133
1.34736	1.54665	0.870748	1.12881
1.52968	1.36793	1.10063	1.55361
1.42041	1.24079	1.07508	0.606209
1.07119	0.600771	2.07364	1.8881
1.82977	1.33121	0.915663	1.21905
1.43928	1.19903	1.48239	0.935158
1.15653	0.65623	1.65383	0.586425
3.6	0.805195	1.96654	0.87757
0.380891	0.153609	1.42012	0.458392
2.58425	1.3639	1.53863	0.864829
1.33827	0.879096	1.63591	0.380724
1.28029	0.827124	1.11069	0.502476
1.37386	0.606962	2.02241	2.43388
2.04148	1.4984	1.53072	0.887484
0.34957	1.14963	2.39968	1.42055
1.19016	0.961357	3.36116	0.561635
0.459824	1.77957	2.423	1.2618
1.31076	1.165	1.48134	0.842301
1.10313	0.696501	1.14532	0.876833
1.33599	1.07421	2.17693	0.942484
2.31528	1.34459	1.40644	1.5
	0.243043		0.582721
	2.25117		1.17008
	1.72201		1.54762
	1.9992		1.19737
	2.50581

[truncated: 66 more sheets: Figure 2e, Figure 2f, Figure 3a, Figure 3b, Figure 3c, Figure 4a, Figure 4b, Figure 4c, Figure 4d, Figure 4e, Figure 5a, Figure 5b, Figure 5c, Figure 5d, Figure 6a, Figure 6b, Figure 6c, Figure 6d, Figure 6e, Figure 6f …]
